# Supplementary material for: Bidirectional Mendelian randomization analysis of the genetic association between primary lung cancer and colorectal cancer
Source: J Transl Med. 2023 Oct 15;21:722. doi: 10.1186/s12967-023-04612-7 (PMC10577972; doi:10.1186/s12967-023-04612-7)
Supplement: Supplementary file 3 — Additional file 3: Table S2. Effect estimates for associations of genetic instruments with exposure. [file 12967_2023_4612_MOESM3_ESM.xlsx]

## Sheet: overall LC_CRC
F Statistic	SNP	effect_allele.exposure	other_allele.exposure	effect_allele.outcome	other_allele.outcome	exposure.beta	outcome.beta	eaf.exposure	eaf.outcome	remove	palindromic	ambiguous	id.outcome	chr	pos	outcome.se	samplesize.outcome	pval.outcome	outcome	originalname.outcome	outcome.deprecated	mr_keep.outcome	data_source.outcome	proxy.outcome	target_snp.outcome	proxy_snp.outcome	target_a1.outcome	target_a2.outcome	proxy_a1.outcome	proxy_a2.outcome	exposure.se	pval.exposure	exposure	mr_keep.exposure	pval_origin.exposure	id.exposure	data_source.exposure	action	mr_keep
31.8171	rs11780471	A	G	A	G	-0.141138	-8.07153e-05	0.0596189	0.063884	FALSE	FALSE	FALSE	ieu-b-4965	8	27344719	0.000577009	377673	0.89	Colorectal cancer || id:ieu-b-4965	Colorectal cancer	Colorectal cancer || ||	TRUE	igd	NA	NA	NA	NA	NA	NA	NA	0.0250214	1.69e-08	overall	TRUE	reported	PBD1GA	textfile	2	TRUE
48.9888	rs148696809	C	T	C	T	0.145933	0.000713386	0.0866049	0.11757	FALSE	FALSE	FALSE	ieu-b-4965	6	28934352	0.000433757	377673	0.1	Colorectal cancer || id:ieu-b-4965	Colorectal cancer	Colorectal cancer || ||	TRUE	igd	NA	NA	NA	NA	NA	NA	NA	0.02085	2.57e-12	overall	TRUE	reported	PBD1GA	textfile	2	TRUE
72.9578	rs149543464	A	G	A	G	0.165098	0.000692089	0.103192	0.143193	FALSE	FALSE	FALSE	ieu-b-4965	6	30400763	0.000398611	377673	0.0830004	Colorectal cancer || id:ieu-b-4965	Colorectal cancer	Colorectal cancer || ||	TRUE	igd	NA	NA	NA	NA	NA	NA	NA	0.0193289	1.32e-17	overall	TRUE	reported	PBD1GA	textfile	2	TRUE
45.4087	rs149866169	A	T	A	T	0.136427	0.000561659	0.0865487	0.123263	FALSE	TRUE	FALSE	ieu-b-4965	6	27441723	0.000424844	377673	0.19	Colorectal cancer || id:ieu-b-4965	Colorectal cancer	Colorectal cancer || ||	TRUE	igd	NA	NA	NA	NA	NA	NA	NA	0.0202457	1.6e-11	overall	TRUE	reported	PBD1GA	textfile	2	TRUE
32.4076	rs1629083	C	T	C	T	0.0670168	0.000633832	0.497561	0.484314	FALSE	FALSE	FALSE	ieu-b-4965	11	118126576	0.0002804	377673	0.0239999	Colorectal cancer || id:ieu-b-4965	Colorectal cancer	Colorectal cancer || ||	TRUE	igd	NA	NA	NA	NA	NA	NA	NA	0.0117723	1.25e-08	overall	TRUE	reported	PBD1GA	textfile	2	TRUE
66.9054	rs1632908	G	C	G	C	0.138028	0.000841599	0.168286	0.215172	FALSE	TRUE	FALSE	ieu-b-4965	6	29893403	0.000351742	377673	0.017	Colorectal cancer || id:ieu-b-4965	Colorectal cancer	Colorectal cancer || ||	TRUE	igd	NA	NA	NA	NA	NA	NA	NA	0.0168747	2.85e-16	overall	TRUE	reported	PBD1GA	textfile	2	TRUE
32.347	rs239935	G	A	G	A	0.0668466	1.89495e-05	0.478463	0.482184	FALSE	FALSE	FALSE	ieu-b-4965	6	167411788	0.000280587	377673	0.95	Colorectal cancer || id:ieu-b-4965	Colorectal cancer	Colorectal cancer || ||	TRUE	igd	NA	NA	NA	NA	NA	NA	NA	0.0117534	1.29e-08	overall	TRUE	reported	PBD1GA	textfile	2	TRUE
71.2265	rs2523573	G	C	G	C	0.157179	0.000862489	0.105334	0.141901	FALSE	TRUE	FALSE	ieu-b-4965	6	31328988	0.000400364	377673	0.0309999	Colorectal cancer || id:ieu-b-4965	Colorectal cancer	Colorectal cancer || ||	TRUE	igd	NA	NA	NA	NA	NA	NA	NA	0.0186241	3.18e-17	overall	TRUE	reported	PBD1GA	textfile	2	TRUE
31.8018	rs28412066	T	A	T	A	0.117834	0.00015476	0.0803441	0.108537	FALSE	TRUE	FALSE	ieu-b-4965	6	25809751	0.000449388	377673	0.73	Colorectal cancer || id:ieu-b-4965	Colorectal cancer	Colorectal cancer || ||	TRUE	igd	TRUE	rs28412066	rs9467609	T	A	G	A	0.020895	1.71e-08	overall	TRUE	reported	PBD1GA	textfile	2	TRUE
49.2642	rs34661125	A	G	A	G	0.148175	0.000784193	0.0787784	0.115286	FALSE	FALSE	FALSE	ieu-b-4965	6	28281894	0.000437208	377673	0.0729995	Colorectal cancer || id:ieu-b-4965	Colorectal cancer	Colorectal cancer || ||	TRUE	igd	NA	NA	NA	NA	NA	NA	NA	0.021111	2.24e-12	overall	TRUE	reported	PBD1GA	textfile	2	TRUE
141.12	rs380286	A	G	A	G	-0.141287	0.000202878	0.422631	0.438729	FALSE	FALSE	FALSE	ieu-b-4965	5	1320247	0.000281566	377673	0.47	Colorectal cancer || id:ieu-b-4965	Colorectal cancer	Colorectal cancer || ||	TRUE	igd	NA	NA	NA	NA	NA	NA	NA	0.0118935	1.51e-32	overall	TRUE	reported	PBD1GA	textfile	2	TRUE
48.337	rs3861180	A	G	A	G	-0.198858	-0.000382929	0.0589418	0.051123	FALSE	FALSE	FALSE	ieu-b-4965	15	79043393	0.000634167	377673	0.55	Colorectal cancer || id:ieu-b-4965	Colorectal cancer	Colorectal cancer || ||	TRUE	igd	NA	NA	NA	NA	NA	NA	NA	0.0286024	3.59e-12	overall	TRUE	reported	PBD1GA	textfile	2	TRUE
78.4027	rs501942	T	C	T	C	0.16986	0.00107489	0.0986421	0.130526	FALSE	FALSE	FALSE	ieu-b-4965	6	31840477	0.00041472	377673	0.00949992	Colorectal cancer || id:ieu-b-4965	Colorectal cancer	Colorectal cancer || ||	TRUE	igd	NA	NA	NA	NA	NA	NA	NA	0.0191834	8.4e-19	overall	TRUE	reported	PBD1GA	textfile	2	TRUE
30.8203	rs66759488	A	G	A	G	0.0679103	-1.5328e-05	0.361826	0.410651	FALSE	FALSE	FALSE	ieu-b-4965	15	47584440	0.000284565	377673	0.96	Colorectal cancer || id:ieu-b-4965	Colorectal cancer	Colorectal cancer || ||	TRUE	igd	TRUE	rs66759488	rs4775677	A	G	T	G	0.0122326	2.83e-08	overall	TRUE	reported	PBD1GA	textfile	2	TRUE
78.035	rs7705526	A	C	A	C	0.117126	-0.000720871	0.340315	0.325124	FALSE	FALSE	FALSE	ieu-b-4965	5	1285974	0.000302484	377673	0.017	Colorectal cancer || id:ieu-b-4965	Colorectal cancer	Colorectal cancer || ||	TRUE	igd	NA	NA	NA	NA	NA	NA	NA	0.013259	1.01e-18	overall	TRUE	reported	PBD1GA	textfile	2	TRUE
37.3185	rs77468143	G	T	G	T	-0.0826634	-2.9082e-05	0.253876	0.245728	FALSE	FALSE	FALSE	ieu-b-4965	15	49376624	0.000326621	377673	0.93	Colorectal cancer || id:ieu-b-4965	Colorectal cancer	Colorectal cancer || ||	TRUE	igd	NA	NA	NA	NA	NA	NA	NA	0.0135317	1e-09	overall	TRUE	reported	PBD1GA	textfile	2	TRUE
47.2971	rs7953330	C	G	C	G	-0.0872665	2.33072e-05	0.312094	0.301167	FALSE	TRUE	FALSE	ieu-b-4965	12	998819	0.000304677	377673	0.94	Colorectal cancer || id:ieu-b-4965	Colorectal cancer	Colorectal cancer || ||	TRUE	igd	NA	NA	NA	NA	NA	NA	NA	0.0126891	6.1e-12	overall	TRUE	reported	PBD1GA	textfile	2	TRUE
32.6719	rs80264589	A	G	A	G	0.122208	0.000486348	0.0791601	0.110986	FALSE	FALSE	FALSE	ieu-b-4965	6	26927602	0.000444507	377673	0.27	Colorectal cancer || id:ieu-b-4965	Colorectal cancer	Colorectal cancer || ||	TRUE	igd	NA	NA	NA	NA	NA	NA	NA	0.0213802	1.09e-08	overall	TRUE	reported	PBD1GA	textfile	2	TRUE
65.1955	rs9271633	G	T	G	T	0.11394	0.000399608	0.216582	0.225786	FALSE	FALSE	FALSE	ieu-b-4965	6	32592072	0.000335593	377673	0.23	Colorectal cancer || id:ieu-b-4965	Colorectal cancer	Colorectal cancer || ||	TRUE	igd	NA	NA	NA	NA	NA	NA	NA	0.0141113	6.78e-16	overall	TRUE	reported	PBD1GA	textfile	2	TRUE

## Sheet: overall LC_colon cancer
F统计量	outcome	exposure	SNP	effect_allele.exposure	other_allele.exposure	effect_allele.outcome	other_allele.outcome	exposure.beta	exposure.se	eaf.exposure	pval.exposure	outcome.beta	outcome.se	pval.outcome	eaf.outcome	id.outcome	chr	pos	samplesize.outcome
65.3967	Diagnoses - main ICD10: C18 Malignant neoplasm of colon || id:ukb-d-C18	overall	rs11571833	T	A	T	A	0.472187	0.0583897	0.0109041	6.12e-16	0.000521697	0.00101134	0.605963	0.00935924	ukb-d-C18	13	32972626	361194
31.8171	Diagnoses - main ICD10: C18 Malignant neoplasm of colon || id:ukb-d-C18	overall	rs11780471	A	G	A	G	-0.141138	0.0250214	0.0596189	1.69e-08	-1.93336e-06	0.000401663	0.996159	0.0641333	ukb-d-C18	8	27344719	361194
48.9888	Diagnoses - main ICD10: C18 Malignant neoplasm of colon || id:ukb-d-C18	overall	rs148696809	C	T	C	T	0.145933	0.02085	0.0866049	2.57e-12	0.000301584	0.000299084	0.313283	0.120847	ukb-d-C18	6	28934352	361194
72.9578	Diagnoses - main ICD10: C18 Malignant neoplasm of colon || id:ukb-d-C18	overall	rs149543464	A	G	A	G	0.165098	0.0193289	0.103192	1.32e-17	0.000373336	0.000275209	0.174924	0.147093	ukb-d-C18	6	30400763	361194
45.4087	Diagnoses - main ICD10: C18 Malignant neoplasm of colon || id:ukb-d-C18	overall	rs149866169	A	T	A	T	0.136427	0.0202457	0.0865487	1.6e-11	0.000246706	0.000293185	0.400085	0.126345	ukb-d-C18	6	27441723	361194
32.4076	Diagnoses - main ICD10: C18 Malignant neoplasm of colon || id:ukb-d-C18	overall	rs1629083	C	T	C	T	0.0670168	0.0117723	0.497561	1.25e-08	0.00035071	0.000195497	0.0728249	0.483583	ukb-d-C18	11	118126576	361194
66.9054	Diagnoses - main ICD10: C18 Malignant neoplasm of colon || id:ukb-d-C18	overall	rs1632908	G	C	G	C	0.138028	0.0168747	0.168286	2.85e-16	0.000648011	0.000244378	0.00800958	0.218122	ukb-d-C18	6	29893403	361194
32.347	Diagnoses - main ICD10: C18 Malignant neoplasm of colon || id:ukb-d-C18	overall	rs239935	G	A	G	A	0.0668466	0.0117534	0.478463	1.29e-08	-0.000126543	0.000195829	0.518157	0.482184	ukb-d-C18	6	167411788	361194
71.2265	Diagnoses - main ICD10: C18 Malignant neoplasm of colon || id:ukb-d-C18	overall	rs2523573	G	C	G	C	0.157179	0.0186241	0.105334	3.18e-17	0.000381744	0.000276762	0.167797	0.145298	ukb-d-C18	6	31328988	361194
31.8018	Diagnoses - main ICD10: C18 Malignant neoplasm of colon || id:ukb-d-C18	overall	rs28412066	T	A	T	A	0.117834	0.020895	0.0803441	1.71e-08	0.000380543	0.000307496	0.215882	0.113429	ukb-d-C18	6	25775570	361194
49.2642	Diagnoses - main ICD10: C18 Malignant neoplasm of colon || id:ukb-d-C18	overall	rs34661125	A	G	A	G	0.148175	0.021111	0.0787784	2.24e-12	0.000380483	0.000301374	0.206772	0.118567	ukb-d-C18	6	28281894	361194
141.12	Diagnoses - main ICD10: C18 Malignant neoplasm of colon || id:ukb-d-C18	overall	rs380286	A	G	A	G	-0.141287	0.0118935	0.422631	1.51e-32	0.000221712	0.000196522	0.259246	0.436472	ukb-d-C18	5	1320247	361194
48.337	Diagnoses - main ICD10: C18 Malignant neoplasm of colon || id:ukb-d-C18	overall	rs3861180	A	G	A	G	-0.198858	0.0286024	0.0589418	3.59e-12	0.000120684	0.000444376	0.785945	0.050628	ukb-d-C18	15	79043393	361194
78.4027	Diagnoses - main ICD10: C18 Malignant neoplasm of colon || id:ukb-d-C18	overall	rs501942	T	C	T	C	0.16986	0.0191834	0.0986421	8.4e-19	0.000249977	0.000286272	0.382547	0.133941	ukb-d-C18	6	31840477	361194
30.8203	Diagnoses - main ICD10: C18 Malignant neoplasm of colon || id:ukb-d-C18	overall	rs66759488	A	G	A	G	0.0679103	0.0122326	0.361826	2.83e-08	1.24699e-05	0.000200639	0.950443	0.380327	ukb-d-C18	15	47577451	361194
78.035	Diagnoses - main ICD10: C18 Malignant neoplasm of colon || id:ukb-d-C18	overall	rs7705526	A	C	A	C	0.117126	0.013259	0.340315	1.01e-18	-0.000120269	0.000210648	0.568034	0.325362	ukb-d-C18	5	1285974	361194
37.3185	Diagnoses - main ICD10: C18 Malignant neoplasm of colon || id:ukb-d-C18	overall	rs77468143	G	T	G	T	-0.0826634	0.0135317	0.253876	1e-09	-0.000368767	0.000228158	0.106035	0.244761	ukb-d-C18	15	49376624	361194
47.2971	Diagnoses - main ICD10: C18 Malignant neoplasm of colon || id:ukb-d-C18	overall	rs7953330	C	G	C	G	-0.0872665	0.0126891	0.312094	6.1e-12	-8.21038e-05	0.000212579	0.69933	0.299887	ukb-d-C18	12	998819	361194
32.6719	Diagnoses - main ICD10: C18 Malignant neoplasm of colon || id:ukb-d-C18	overall	rs80264589	A	G	A	G	0.122208	0.0213802	0.0791601	1.09e-08	0.000324219	0.00030663	0.290347	0.113807	ukb-d-C18	6	26927602	361194
65.1955	Diagnoses - main ICD10: C18 Malignant neoplasm of colon || id:ukb-d-C18	overall	rs9271633	G	T	G	T	0.11394	0.0141113	0.216582	6.78e-16	0.000122209	0.000234778	0.602694	0.223941	ukb-d-C18	6	32592072	361194

## Sheet: overall LC_rectal cancer
F统计量	outcome	exposure	SNP	effect_allele.exposure	other_allele.exposure	effect_allele.outcome	other_allele.outcome	exposure.beta	exposure.se	pval.exposure	eaf.exposure	chr	pos	outcome.beta	outcome.se	pval.outcome	eaf.outcome
65.3967	Malignant neoplasm of rectum (all cancers excluded) || id:finn-b-C3_RECTUM_EXALLC	overall	rs11571833	T	A	T	A	0.472187	0.0583897	6.12e-16	0.0109041	13	32972626	0.1919	0.2424	0.4285	0.009025
31.8171	Malignant neoplasm of rectum (all cancers excluded) || id:finn-b-C3_RECTUM_EXALLC	overall	rs11780471	A	G	A	G	-0.141138	0.0250214	1.69e-08	0.0596189	8	27344719	0.0742	0.0887	0.4024	0.06609
48.9888	Malignant neoplasm of rectum (all cancers excluded) || id:finn-b-C3_RECTUM_EXALLC	overall	rs148696809	C	T	C	T	0.145933	0.02085	2.57e-12	0.0866049	6	28934352	0.268	0.0981	0.00631393	0.05172
72.9578	Malignant neoplasm of rectum (all cancers excluded) || id:finn-b-C3_RECTUM_EXALLC	overall	rs149543464	A	G	A	G	0.165098	0.0193289	1.32e-17	0.103192	6	30400763	0.0766	0.0832	0.3568	0.08287
45.4087	Malignant neoplasm of rectum (all cancers excluded) || id:finn-b-C3_RECTUM_EXALLC	overall	rs149866169	A	T	A	T	0.136427	0.0202457	1.6e-11	0.0865487	6	27474715	0.3127	0.1007	0.00189802	0.04891
32.4076	Malignant neoplasm of rectum (all cancers excluded) || id:finn-b-C3_RECTUM_EXALLC	overall	rs1629083	C	T	C	T	0.0670168	0.0117723	1.25e-08	0.497561	11	118126576	0.0235	0.0442	0.595	0.5256
66.9054	Malignant neoplasm of rectum (all cancers excluded) || id:finn-b-C3_RECTUM_EXALLC	overall	rs1632908	G	C	G	C	0.138028	0.0168747	2.85e-16	0.168286	6	29907961	0.1198	0.0786	0.1274	0.08983
32.347	Malignant neoplasm of rectum (all cancers excluded) || id:finn-b-C3_RECTUM_EXALLC	overall	rs239935	G	A	G	A	0.0668466	0.0117534	1.29e-08	0.478463	6	167411788	0.1028	0.0441	0.0195799	0.5163
71.2265	Malignant neoplasm of rectum (all cancers excluded) || id:finn-b-C3_RECTUM_EXALLC	overall	rs2523573	G	C	G	C	0.157179	0.0186241	3.18e-17	0.105334	6	31328988	-0.0239	0.0812	0.7681	0.09124
31.8018	Malignant neoplasm of rectum (all cancers excluded) || id:finn-b-C3_RECTUM_EXALLC	overall	rs28412066	T	A	T	A	0.117834	0.020895	1.71e-08	0.0803441	6	25775570	0.2308	0.099	0.0197702	0.0498
49.2642	Malignant neoplasm of rectum (all cancers excluded) || id:finn-b-C3_RECTUM_EXALLC	overall	rs34661125	A	G	A	G	0.148175	0.021111	2.24e-12	0.0787784	6	28281894	0.3121	0.0997	0.00174301	0.05033
141.12	Malignant neoplasm of rectum (all cancers excluded) || id:finn-b-C3_RECTUM_EXALLC	overall	rs380286	A	G	A	G	-0.141287	0.0118935	1.51e-32	0.422631	5	1320247	-0.0581	0.044	0.1871	0.4778
48.337	Malignant neoplasm of rectum (all cancers excluded) || id:finn-b-C3_RECTUM_EXALLC	overall	rs3861180	A	G	A	G	-0.198858	0.0286024	3.59e-12	0.0589418	15	79043393	-0.0392	0.0668	0.5575	0.1298
78.4027	Malignant neoplasm of rectum (all cancers excluded) || id:finn-b-C3_RECTUM_EXALLC	overall	rs501942	T	C	T	C	0.16986	0.0191834	8.4e-19	0.0986421	6	31840477	0.0721	0.0814	0.3753	0.09161
30.8203	Malignant neoplasm of rectum (all cancers excluded) || id:finn-b-C3_RECTUM_EXALLC	overall	rs66759488	A	G	A	G	0.0679103	0.0122326	2.83e-08	0.361826	15	47584440	0.0346	0.0466	0.4581	0.3484
78.035	Malignant neoplasm of rectum (all cancers excluded) || id:finn-b-C3_RECTUM_EXALLC	overall	rs7705526	A	C	A	C	0.117126	0.013259	1.01e-18	0.340315	5	1285974	-0.0429	0.0473	0.3647	0.3221
37.3185	Malignant neoplasm of rectum (all cancers excluded) || id:finn-b-C3_RECTUM_EXALLC	overall	rs77468143	G	T	G	T	-0.0826634	0.0135317	1e-09	0.253876	15	49376624	0.0555	0.0487	0.2538	0.2928
47.2971	Malignant neoplasm of rectum (all cancers excluded) || id:finn-b-C3_RECTUM_EXALLC	overall	rs7953330	C	G	C	G	-0.0872665	0.0126891	6.1e-12	0.312094	12	998819	-0.0276	0.046	0.5485	0.3645
32.6719	Malignant neoplasm of rectum (all cancers excluded) || id:finn-b-C3_RECTUM_EXALLC	overall	rs80264589	A	G	A	G	0.122208	0.0213802	1.09e-08	0.0791601	6	26927602	0.2824	0.0994	0.00451898	0.0497
65.1955	Malignant neoplasm of rectum (all cancers excluded) || id:finn-b-C3_RECTUM_EXALLC	overall	rs9271633	G	T	G	T	0.11394	0.0141113	6.78e-16	0.216582	6	32592072	0.0154	0.0615	0.8028	0.1723

## Sheet: LUSC_CRC
F statistic	SNP	effect_allele.exposure	other_allele.exposure	effect_allele.outcome	other_allele.outcome	exposure.beta	outcome.beta	eaf.exposure	eaf.outcome	remove	palindromic	ambiguous	id.outcome	chr	pos	outcome.se	samplesize.outcome	pval.outcome	outcome	originalname.outcome	outcome.deprecated	mr_keep.outcome	data_source.outcome	proxy.outcome	target_snp.outcome	proxy_snp.outcome	target_a1.outcome	target_a2.outcome	proxy_a1.outcome	proxy_a2.outcome	exposure.se	pval.exposure	exposure	mr_keep.exposure	pval_origin.exposure	id.exposure	data_source.exposure	action	mr_keep
64.4758	rs11571818	C	T	C	T	0.753896	0.0015814	0.0107323	0.008986	FALSE	FALSE	FALSE	ieu-b-4965	13	32968810	0.00148334	377673	0.29	Colorectal cancer || id:ieu-b-4965	Colorectal cancer	Colorectal cancer || ||	TRUE	igd	NA	NA	NA	NA	NA	NA	NA	0.0938886	9.77e-16	Squam	TRUE	reported	nSJ8fu	textfile	2	TRUE
43.7318	rs148696809	C	T	C	T	0.221313	0.000713386	0.0867192	0.11757	FALSE	FALSE	FALSE	ieu-b-4965	6	28934352	0.000433757	377673	0.1	Colorectal cancer || id:ieu-b-4965	Colorectal cancer	Colorectal cancer || ||	TRUE	igd	NA	NA	NA	NA	NA	NA	NA	0.0334663	3.77e-11	Squam	TRUE	reported	nSJ8fu	textfile	2	TRUE
52.7647	rs149543464	A	G	A	G	0.225503	0.000692089	0.102013	0.143193	FALSE	FALSE	FALSE	ieu-b-4965	6	30400763	0.000398611	377673	0.0830004	Colorectal cancer || id:ieu-b-4965	Colorectal cancer	Colorectal cancer || ||	TRUE	igd	NA	NA	NA	NA	NA	NA	NA	0.0310442	3.76e-13	Squam	TRUE	reported	nSJ8fu	textfile	2	TRUE
45.8173	rs149866169	A	T	A	T	0.219655	0.000561659	0.0847832	0.123263	FALSE	TRUE	FALSE	ieu-b-4965	6	27441723	0.000424844	377673	0.19	Colorectal cancer || id:ieu-b-4965	Colorectal cancer	Colorectal cancer || ||	TRUE	igd	NA	NA	NA	NA	NA	NA	NA	0.0324508	1.3e-11	Squam	TRUE	reported	nSJ8fu	textfile	2	TRUE
39.6877	rs1632908	G	C	G	C	0.172665	0.000841599	0.167457	0.215172	FALSE	TRUE	FALSE	ieu-b-4965	6	29893403	0.000351742	377673	0.017	Colorectal cancer || id:ieu-b-4965	Colorectal cancer	Colorectal cancer || ||	TRUE	igd	NA	NA	NA	NA	NA	NA	NA	0.027408	2.98e-10	Squam	TRUE	reported	nSJ8fu	textfile	2	TRUE
66.4948	rs2853999	T	A	T	A	0.245829	0.000864323	0.0997121	0.141666	FALSE	TRUE	FALSE	ieu-b-4965	6	31326074	0.000401051	377673	0.0309999	Colorectal cancer || id:ieu-b-4965	Colorectal cancer	Colorectal cancer || ||	TRUE	igd	NA	NA	NA	NA	NA	NA	NA	0.0301467	3.51e-16	Squam	TRUE	reported	nSJ8fu	textfile	2	TRUE
43.7758	rs34878803	C	T	C	T	0.22384	0.000791417	0.0772102	0.115152	FALSE	FALSE	FALSE	ieu-b-4965	6	28250179	0.000437439	377673	0.0700003	Colorectal cancer || id:ieu-b-4965	Colorectal cancer	Colorectal cancer || ||	TRUE	igd	NA	NA	NA	NA	NA	NA	NA	0.0338314	3.68e-11	Squam	TRUE	reported	nSJ8fu	textfile	2	TRUE
47.2786	rs36109883	A	G	A	G	0.253696	0.000349319	0.0685076	0.09751	FALSE	FALSE	FALSE	ieu-b-4965	6	26133070	0.000472766	377673	0.46	Colorectal cancer || id:ieu-b-4965	Colorectal cancer	Colorectal cancer || ||	TRUE	igd	NA	NA	NA	NA	NA	NA	NA	0.0368961	6.16e-12	Squam	TRUE	reported	nSJ8fu	textfile	2	TRUE
87.945	rs467095	C	T	C	T	-0.178831	0.00021328	0.426949	0.442697	FALSE	FALSE	FALSE	ieu-b-4965	5	1336221	0.000281224	377673	0.450001	Colorectal cancer || id:ieu-b-4965	Colorectal cancer	Colorectal cancer || ||	TRUE	igd	NA	NA	NA	NA	NA	NA	NA	0.0190694	6.73e-21	Squam	TRUE	reported	nSJ8fu	textfile	2	TRUE
71.3069	rs501942	T	C	T	C	0.260414	0.00107489	0.0970857	0.130526	FALSE	FALSE	FALSE	ieu-b-4965	6	31840477	0.00041472	377673	0.00949992	Colorectal cancer || id:ieu-b-4965	Colorectal cancer	Colorectal cancer || ||	TRUE	igd	NA	NA	NA	NA	NA	NA	NA	0.0308389	3.06e-17	Squam	TRUE	reported	nSJ8fu	textfile	2	TRUE
42.4684	rs56113850	T	C	T	C	-0.144552	0.000263021	0.444708	0.422505	FALSE	FALSE	FALSE	ieu-b-4965	19	41353107	0.000282874	377673	0.35	Colorectal cancer || id:ieu-b-4965	Colorectal cancer	Colorectal cancer || ||	TRUE	igd	NA	NA	NA	NA	NA	NA	NA	0.0221814	7.18e-11	Squam	TRUE	reported	nSJ8fu	textfile	2	TRUE
32.4386	rs71206067	T	C	T	C	0.209348	0.000519694	0.0752896	0.107162	FALSE	FALSE	FALSE	ieu-b-4965	6	26903379	0.000454022	377673	0.25	Colorectal cancer || id:ieu-b-4965	Colorectal cancer	Colorectal cancer || ||	TRUE	igd	NA	NA	NA	NA	NA	NA	NA	0.0367569	1.23e-08	Squam	TRUE	reported	nSJ8fu	textfile	2	TRUE
51.4738	rs7953330	C	G	C	G	-0.145613	2.33072e-05	0.315268	0.301167	FALSE	TRUE	FALSE	ieu-b-4965	12	998819	0.000304677	377673	0.94	Colorectal cancer || id:ieu-b-4965	Colorectal cancer	Colorectal cancer || ||	TRUE	igd	NA	NA	NA	NA	NA	NA	NA	0.0202959	7.26e-13	Squam	TRUE	reported	nSJ8fu	textfile	2	TRUE
181.321	rs8040868	C	T	C	T	0.254984	-0.000196785	0.413519	0.336454	FALSE	FALSE	FALSE	ieu-b-4965	15	78911672	0.000295736	377673	0.51	Colorectal cancer || id:ieu-b-4965	Colorectal cancer	Colorectal cancer || ||	TRUE	igd	TRUE	rs8040868	rs4243084	C	T	C	G	0.018936	2.5e-41	Squam	TRUE	reported	nSJ8fu	textfile	2	TRUE
66.1388	rs9271541	C	A	C	A	0.178067	0.000437406	0.209728	0.226533	FALSE	FALSE	FALSE	ieu-b-4965	6	32590070	0.000334228	377673	0.19	Colorectal cancer || id:ieu-b-4965	Colorectal cancer	Colorectal cancer || ||	TRUE	igd	NA	NA	NA	NA	NA	NA	NA	0.0218955	4.2e-16	Squam	TRUE	reported	nSJ8fu	textfile	2	TRUE

## Sheet: LUSC_colon cancer
F统计量	outcome	exposure	SNP	effect_allele.exposure	other_allele.exposure	effect_allele.outcome	other_allele.outcome	exposure.beta	exposure.se	pval.exposure	eaf.exposure	chr	pos	outcome.beta	outcome.se	pval.outcome	eaf.outcome	samplesize.outcome
64.4758	Diagnoses - main ICD10: C18 Malignant neoplasm of colon || id:ukb-d-C18	Squam	rs11571818	C	T	C	T	0.753896	0.0938886	9.77e-16	0.0107323	13	32968810	0.000369713	0.00101644	0.716056	0.00929252	361194
43.7318	Diagnoses - main ICD10: C18 Malignant neoplasm of colon || id:ukb-d-C18	Squam	rs148696809	C	T	C	T	0.221313	0.0334663	3.77e-11	0.0867192	6	28934352	0.000301584	0.000299084	0.313283	0.120847	361194
52.7647	Diagnoses - main ICD10: C18 Malignant neoplasm of colon || id:ukb-d-C18	Squam	rs149543464	A	G	A	G	0.225503	0.0310442	3.76e-13	0.102013	6	30400763	0.000373336	0.000275209	0.174924	0.147093	361194
45.8173	Diagnoses - main ICD10: C18 Malignant neoplasm of colon || id:ukb-d-C18	Squam	rs149866169	A	T	A	T	0.219655	0.0324508	1.3e-11	0.0847832	6	27441723	0.000246706	0.000293185	0.400085	0.126345	361194
39.6877	Diagnoses - main ICD10: C18 Malignant neoplasm of colon || id:ukb-d-C18	Squam	rs1632908	G	C	G	C	0.172665	0.027408	2.98e-10	0.167457	6	29893403	0.000648011	0.000244378	0.00800958	0.218122	361194
66.4948	Diagnoses - main ICD10: C18 Malignant neoplasm of colon || id:ukb-d-C18	Squam	rs2853999	T	A	T	A	0.245829	0.0301467	3.51e-16	0.0997121	6	31326074	0.000385924	0.000277231	0.163903	0.145058	361194
43.7758	Diagnoses - main ICD10: C18 Malignant neoplasm of colon || id:ukb-d-C18	Squam	rs34878803	C	T	C	T	0.22384	0.0338314	3.68e-11	0.0772102	6	28250179	0.000377829	0.00030154	0.210206	0.118432	361194
47.2786	Diagnoses - main ICD10: C18 Malignant neoplasm of colon || id:ukb-d-C18	Squam	rs36109883	A	G	A	G	0.253696	0.0368961	6.16e-12	0.0685076	6	26133070	0.000408688	0.000325606	0.20942	0.100395	361194
87.945	Diagnoses - main ICD10: C18 Malignant neoplasm of colon || id:ukb-d-C18	Squam	rs467095	C	T	C	T	-0.178831	0.0190694	6.73e-21	0.426949	5	1336221	0.00025507	0.000196299	0.193808	0.440392	361194
71.3069	Diagnoses - main ICD10: C18 Malignant neoplasm of colon || id:ukb-d-C18	Squam	rs501942	T	C	T	C	0.260414	0.0308389	3.06e-17	0.0970857	6	31840477	0.000249977	0.000286272	0.382547	0.133941	361194
42.4684	Diagnoses - main ICD10: C18 Malignant neoplasm of colon || id:ukb-d-C18	Squam	rs56113850	T	C	T	C	-0.144552	0.0221814	7.18e-11	0.444708	19	41353107	7.99746e-05	0.000197242	0.685136	0.42277	361194
32.4386	Diagnoses - main ICD10: C18 Malignant neoplasm of colon || id:ukb-d-C18	Squam	rs71206067	T	C	T	C	0.209348	0.0367569	1.23e-08	0.0752896	6	26903379	0.000316998	0.000312756	0.310791	0.110323	361194
51.4738	Diagnoses - main ICD10: C18 Malignant neoplasm of colon || id:ukb-d-C18	Squam	rs7953330	C	G	C	G	-0.145613	0.0202959	7.26e-13	0.315268	12	998819	-8.21038e-05	0.000212579	0.69933	0.299887	361194
181.321	Diagnoses - main ICD10: C18 Malignant neoplasm of colon || id:ukb-d-C18	Squam	rs8040868	C	T	C	T	0.254984	0.018936	2.5e-41	0.413519	15	78911181	-9.11589e-05	0.000199632	0.647934	0.392367	361194
66.1388	Diagnoses - main ICD10: C18 Malignant neoplasm of colon || id:ukb-d-C18	Squam	rs9271541	C	A	C	A	0.178067	0.0218955	4.2e-16	0.209728	6	32590070	0.000129061	0.000233801	0.580941	0.22464	361194

## Sheet: LUSC_rectal cancer
F统计量	outcome	exposure	SNP	effect_allele.exposure	other_allele.exposure	effect_allele.outcome	other_allele.outcome	exposure.beta	exposure.se	pval.exposure	eaf.exposure	chr	pos	outcome.beta	outcome.se	pval.outcome	eaf.outcome
64.4758	Malignant neoplasm of rectum (all cancers excluded) || id:finn-b-C3_RECTUM_EXALLC	Squam	rs11571818	C	T	C	T	0.753896	0.0938886	9.77e-16	0.0107323	13	32968810	0.2327	0.236	0.3242	0.009531
43.7318	Malignant neoplasm of rectum (all cancers excluded) || id:finn-b-C3_RECTUM_EXALLC	Squam	rs148696809	C	T	C	T	0.221313	0.0334663	3.77e-11	0.0867192	6	28934352	0.268	0.0981	0.00631393	0.05172
52.7647	Malignant neoplasm of rectum (all cancers excluded) || id:finn-b-C3_RECTUM_EXALLC	Squam	rs149543464	A	G	A	G	0.225503	0.0310442	3.76e-13	0.102013	6	30400763	0.0766	0.0832	0.3568	0.08287
45.8173	Malignant neoplasm of rectum (all cancers excluded) || id:finn-b-C3_RECTUM_EXALLC	Squam	rs149866169	A	T	A	T	0.219655	0.0324508	1.3e-11	0.0847832	6	27474715	0.3127	0.1007	0.00189802	0.04891
39.6877	Malignant neoplasm of rectum (all cancers excluded) || id:finn-b-C3_RECTUM_EXALLC	Squam	rs1632908	G	C	G	C	0.172665	0.027408	2.98e-10	0.167457	6	29907961	0.1198	0.0786	0.1274	0.08983
66.4948	Malignant neoplasm of rectum (all cancers excluded) || id:finn-b-C3_RECTUM_EXALLC	Squam	rs2853999	T	A	T	A	0.245829	0.0301467	3.51e-16	0.0997121	6	31326074	-0.0194	0.0817	0.8123	0.09069
43.7758	Malignant neoplasm of rectum (all cancers excluded) || id:finn-b-C3_RECTUM_EXALLC	Squam	rs34878803	C	T	C	T	0.22384	0.0338314	3.68e-11	0.0772102	6	28250179	0.3238	0.0997	0.001163	0.05026
47.2786	Malignant neoplasm of rectum (all cancers excluded) || id:finn-b-C3_RECTUM_EXALLC	Squam	rs36109883	A	G	A	G	0.253696	0.0368961	6.16e-12	0.0685076	6	26133070	0.2095	0.1016	0.0391904	0.04681
87.945	Malignant neoplasm of rectum (all cancers excluded) || id:finn-b-C3_RECTUM_EXALLC	Squam	rs467095	C	T	C	T	-0.178831	0.0190694	6.73e-21	0.426949	5	1336221	-0.051	0.044	0.2463	0.4813
71.3069	Malignant neoplasm of rectum (all cancers excluded) || id:finn-b-C3_RECTUM_EXALLC	Squam	rs501942	T	C	T	C	0.260414	0.0308389	3.06e-17	0.0970857	6	31840477	0.0721	0.0814	0.3753	0.09161
42.4684	Malignant neoplasm of rectum (all cancers excluded) || id:finn-b-C3_RECTUM_EXALLC	Squam	rs56113850	T	C	T	C	-0.144552	0.0221814	7.18e-11	0.444708	19	41353107	-0.0013	0.044	0.9766	0.4399
32.4386	Malignant neoplasm of rectum (all cancers excluded) || id:finn-b-C3_RECTUM_EXALLC	Squam	rs71206067	T	C	T	C	0.209348	0.0367569	1.23e-08	0.0752896	6	26903379	0.2841	0.1006	0.00472204	0.0487
51.4738	Malignant neoplasm of rectum (all cancers excluded) || id:finn-b-C3_RECTUM_EXALLC	Squam	rs7953330	C	G	C	G	-0.145613	0.0202959	7.26e-13	0.315268	12	998819	-0.0276	0.046	0.5485	0.3645
181.321	Malignant neoplasm of rectum (all cancers excluded) || id:finn-b-C3_RECTUM_EXALLC	Squam	rs8040868	C	T	C	T	0.254984	0.018936	2.5e-41	0.413519	15	78911181	-0.0351	0.0454	0.4386	0.379
66.1388	Malignant neoplasm of rectum (all cancers excluded) || id:finn-b-C3_RECTUM_EXALLC	Squam	rs9271541	C	A	C	A	0.178067	0.0218955	4.2e-16	0.209728	6	32590070	0.0195	0.0616	0.751799	0.1728

## Sheet: LUAD_CRC
F statistic	SNP	effect_allele.exposure	other_allele.exposure	effect_allele.outcome	other_allele.outcome	exposure.beta	outcome.beta	eaf.exposure	eaf.outcome	remove	palindromic	ambiguous	id.outcome	chr	pos	outcome.se	samplesize.outcome	pval.outcome	outcome	originalname.outcome	outcome.deprecated	mr_keep.outcome	data_source.outcome	proxy.outcome	target_snp.outcome	proxy_snp.outcome	target_a1.outcome	target_a2.outcome	proxy_a1.outcome	proxy_a2.outcome	exposure.se	pval.exposure	exposure	mr_keep.exposure	pval_origin.exposure	id.exposure	data_source.exposure	action	mr_keep
39.8401	rs1056562	T	C	T	C	0.102139	0.000567031	0.473099	0.465711	FALSE	FALSE	FALSE	ieu-b-4965	11	118125625	0.000280659	377673	0.0430002	Colorectal cancer || id:ieu-b-4965	Colorectal cancer	Colorectal cancer || ||	TRUE	igd	NA	NA	NA	NA	NA	NA	NA	0.0161819	2.76e-10	Adeno	TRUE	reported	rRdcTx	textfile	2	TRUE
42.7254	rs11591710	C	A	C	A	0.150558	0.000395711	0.136759	0.128287	FALSE	FALSE	FALSE	ieu-b-4965	10	105687632	0.000419024	377673	0.34	Colorectal cancer || id:ieu-b-4965	Colorectal cancer	Colorectal cancer || ||	TRUE	igd	NA	NA	NA	NA	NA	NA	NA	0.0230335	6.3e-11	Adeno	TRUE	reported	rRdcTx	textfile	2	TRUE
46.9052	rs13080835	T	G	T	G	-0.110739	1.94657e-05	0.493362	0.501821	FALSE	FALSE	FALSE	ieu-b-4965	3	189357199	0.000279615	377673	0.94	Colorectal cancer || id:ieu-b-4965	Colorectal cancer	Colorectal cancer || ||	TRUE	igd	NA	NA	NA	NA	NA	NA	NA	0.0161693	7.45e-12	Adeno	TRUE	reported	rRdcTx	textfile	2	TRUE
35.2387	rs144420279	C	A	C	A	-0.111154	-0.000173705	0.266111	0.24631	FALSE	FALSE	FALSE	ieu-b-4965	15	49883945	0.000324234	377673	0.59	Colorectal cancer || id:ieu-b-4965	Colorectal cancer	Colorectal cancer || ||	TRUE	igd	NA	NA	NA	NA	NA	NA	NA	0.0187247	2.92e-09	Adeno	TRUE	reported	rRdcTx	textfile	2	TRUE
91.7662	rs421629	A	G	A	G	-0.15659	0.000174838	0.42667	0.441681	FALSE	FALSE	FALSE	ieu-b-4965	5	1330253	0.000281222	377673	0.53	Colorectal cancer || id:ieu-b-4965	Colorectal cancer	Colorectal cancer || ||	TRUE	igd	TRUE	rs421629	rs452932	A	G	C	T	0.0163464	9.75e-22	Adeno	TRUE	reported	rRdcTx	textfile	2	TRUE
41.3432	rs4236709	G	A	G	A	0.12431	-0.000544576	0.2178	0.220469	FALSE	FALSE	FALSE	ieu-b-4965	8	32410110	0.000337577	377673	0.11	Colorectal cancer || id:ieu-b-4965	Colorectal cancer	Colorectal cancer || ||	TRUE	igd	NA	NA	NA	NA	NA	NA	NA	0.0193332	1.28e-10	Adeno	TRUE	reported	rRdcTx	textfile	2	TRUE
35.7586	rs62560775	G	A	G	A	0.165878	-0.000420032	0.106544	0.100667	FALSE	FALSE	FALSE	ieu-b-4965	9	22052068	0.000466246	377673	0.37	Colorectal cancer || id:ieu-b-4965	Colorectal cancer	Colorectal cancer || ||	TRUE	igd	NA	NA	NA	NA	NA	NA	NA	0.0277395	2.23e-09	Adeno	TRUE	reported	rRdcTx	textfile	2	TRUE
153.018	rs7705526	A	C	A	C	0.222222	-0.000720871	0.342169	0.325124	FALSE	FALSE	FALSE	ieu-b-4965	5	1285974	0.000302484	377673	0.017	Colorectal cancer || id:ieu-b-4965	Colorectal cancer	Colorectal cancer || ||	TRUE	igd	NA	NA	NA	NA	NA	NA	NA	0.0179645	3.8e-35	Adeno	TRUE	reported	rRdcTx	textfile	2	TRUE
67.939	rs77468143	G	T	G	T	-0.155058	-2.9082e-05	0.252625	0.245728	FALSE	FALSE	FALSE	ieu-b-4965	15	49376624	0.000326621	377673	0.93	Colorectal cancer || id:ieu-b-4965	Colorectal cancer	Colorectal cancer || ||	TRUE	igd	NA	NA	NA	NA	NA	NA	NA	0.018812	1.69e-16	Adeno	TRUE	reported	rRdcTx	textfile	2	TRUE
37.333	rs885518	G	A	G	A	0.154547	0.000364208	0.101095	0.106002	FALSE	FALSE	FALSE	ieu-b-4965	9	21830157	0.000455374	377673	0.42	Colorectal cancer || id:ieu-b-4965	Colorectal cancer	Colorectal cancer || ||	TRUE	igd	NA	NA	NA	NA	NA	NA	NA	0.0252938	9.96e-10	Adeno	TRUE	reported	rRdcTx	textfile	2	TRUE

## Sheet: LUAD_colon cancer
F统计量	exposure	outcome	SNP	effect_allele.exposure	other_allele.exposure	effect_allele.outcome	other_allele.outcome	exposure.beta	exposure.se	pval.exposure	eaf.exposure	chr	pos	outcome.beta	outcome.se	pval.outcome	eaf.outcome	samplesize.outcome
39.8401	Adeno	Diagnoses - main ICD10: C18 Malignant neoplasm of colon || id:ukb-d-C18	rs1056562	T	C	T	C	0.102139	0.0161819	2.76e-10	0.473099	11	118125625	0.000349839	0.000195666	0.0737853	0.465276	361194
42.7254	Adeno	Diagnoses - main ICD10: C18 Malignant neoplasm of colon || id:ukb-d-C18	rs11591710	C	A	C	A	0.150558	0.0230335	6.3e-11	0.136759	10	105687632	6.62587e-05	0.000291834	0.820391	0.128696	361194
46.9052	Adeno	Diagnoses - main ICD10: C18 Malignant neoplasm of colon || id:ukb-d-C18	rs13080835	T	G	T	G	-0.110739	0.0161693	7.45e-12	0.493362	3	189357199	-9.13216e-05	0.000194937	0.639451	0.503676	361194
35.2387	Adeno	Diagnoses - main ICD10: C18 Malignant neoplasm of colon || id:ukb-d-C18	rs144420279	C	A	C	A	-0.111154	0.0187247	2.92e-09	0.266111	15	49883945	-0.000253022	0.000226159	0.263234	0.246327	361194
91.7662	Adeno	Diagnoses - main ICD10: C18 Malignant neoplasm of colon || id:ukb-d-C18	rs421629	A	G	A	G	-0.15659	0.0163464	9.75e-22	0.42667	5	1320136	0.000213911	0.000196506	0.276343	0.436555	361194
41.3432	Adeno	Diagnoses - main ICD10: C18 Malignant neoplasm of colon || id:ukb-d-C18	rs4236709	G	A	G	A	0.12431	0.0193332	1.28e-10	0.2178	8	32410110	6.53484e-05	0.00023556	0.78146	0.219924	361194
35.7586	Adeno	Diagnoses - main ICD10: C18 Malignant neoplasm of colon || id:ukb-d-C18	rs62560775	G	A	G	A	0.165878	0.0277395	2.23e-09	0.106544	9	22052068	-0.00038334	0.000324114	0.236916	0.101106	361194
153.018	Adeno	Diagnoses - main ICD10: C18 Malignant neoplasm of colon || id:ukb-d-C18	rs7705526	A	C	A	C	0.222222	0.0179645	3.8e-35	0.342169	5	1285974	-0.000120269	0.000210648	0.568034	0.325362	361194
67.939	Adeno	Diagnoses - main ICD10: C18 Malignant neoplasm of colon || id:ukb-d-C18	rs77468143	G	T	G	T	-0.155058	0.018812	1.69e-16	0.252625	15	49376624	-0.000368767	0.000228158	0.106035	0.244761	361194
37.333	Adeno	Diagnoses - main ICD10: C18 Malignant neoplasm of colon || id:ukb-d-C18	rs885518	G	A	G	A	0.154547	0.0252938	9.96e-10	0.101095	9	21830157	0.00027155	0.000319662	0.395609	0.104448	361194

## Sheet: LUAD_rectal cancer
F统计量	outcome	exposure	SNP	effect_allele.exposure	other_allele.exposure	effect_allele.outcome	other_allele.outcome	exposure.beta	exposure.se	pval.exposure	eaf.exposure	chr	pos	outcome.beta	outcome.se	pval.outcome	eaf.outcome
39.8401	Malignant neoplasm of rectum (all cancers excluded) || id:finn-b-C3_RECTUM_EXALLC	Adeno	rs1056562	T	C	T	C	0.102139	0.0161819	2.76e-10	0.473099	11	118125625	-0.0094	0.0441	0.8319	0.4981
42.7254	Malignant neoplasm of rectum (all cancers excluded) || id:finn-b-C3_RECTUM_EXALLC	Adeno	rs11591710	C	A	C	A	0.150558	0.0230335	6.3e-11	0.136759	10	105687632	0.01	0.0712	0.8885	0.1084
46.9052	Malignant neoplasm of rectum (all cancers excluded) || id:finn-b-C3_RECTUM_EXALLC	Adeno	rs13080835	T	G	T	G	-0.110739	0.0161693	7.45e-12	0.493362	3	189357199	0.0376	0.0445	0.3982	0.5525
35.2387	Malignant neoplasm of rectum (all cancers excluded) || id:finn-b-C3_RECTUM_EXALLC	Adeno	rs144420279	C	A	C	A	-0.111154	0.0187247	2.92e-09	0.266111	15	49883945	0.0439	0.0476	0.3557	0.3135
91.7662	Malignant neoplasm of rectum (all cancers excluded) || id:finn-b-C3_RECTUM_EXALLC	Adeno	rs421629	A	G	A	G	-0.15659	0.0163464	9.75e-22	0.42667	5	1320136	-0.0579	0.044	0.189	0.4777
41.3432	Malignant neoplasm of rectum (all cancers excluded) || id:finn-b-C3_RECTUM_EXALLC	Adeno	rs4236709	G	A	G	A	0.12431	0.0193332	1.28e-10	0.2178	8	32410110	-0.0223	0.0565	0.692901	0.1865
35.7586	Malignant neoplasm of rectum (all cancers excluded) || id:finn-b-C3_RECTUM_EXALLC	Adeno	rs62560775	G	A	G	A	0.165878	0.0277395	2.23e-09	0.106544	9	22052068	0.0067	0.0702	0.9244	0.1109
153.018	Malignant neoplasm of rectum (all cancers excluded) || id:finn-b-C3_RECTUM_EXALLC	Adeno	rs7705526	A	C	A	C	0.222222	0.0179645	3.8e-35	0.342169	5	1285974	-0.0429	0.0473	0.3647	0.3221
67.939	Malignant neoplasm of rectum (all cancers excluded) || id:finn-b-C3_RECTUM_EXALLC	Adeno	rs77468143	G	T	G	T	-0.155058	0.018812	1.69e-16	0.252625	15	49376624	0.0555	0.0487	0.2538	0.2928
37.333	Malignant neoplasm of rectum (all cancers excluded) || id:finn-b-C3_RECTUM_EXALLC	Adeno	rs885518	G	A	G	A	0.154547	0.0252938	9.96e-10	0.101095	9	21830157	-0.041	0.0663	0.5363	0.125

## Sheet: CRC_LC
F statistic	SNP	effect_allele.exposure	other_allele.exposure	effect_allele.outcome	other_allele.outcome	exposure.beta	outcome.beta	eaf.exposure	outcome.eaf	remove	palindromic	ambiguous	id.outcome	chr	pos	outcome.se	samplesize.outcome	pval.outcome	outcome	originalname.outcome	outcome.deprecated	mr_keep.outcome	data_source.outcome	exposure.se	pval.exposure	exposure	mr_keep.exposure	pval_origin.exposure	id.exposure	data_source.exposure	action	mr_keep
29.0521	rs11087784	G	A	G	A	0.11	-0.0543	NA	0.1645	FALSE	FALSE	FALSE	finn-b-C3_LUNG_NONSMALL_EXALLC	20	7740976	0.0484	NA	0.2619	Non-small cell lung cancer (all cancers excluded) || id:finn-b-C3_LUNG_NONSMALL_EXALLC	Non-small cell lung cancer (all cancers excluded)	Non-small cell lung cancer (all cancers excluded) || ||	TRUE	igd	0.0204082	2.8e-09	Colorectal	TRUE	reported	J5nbYu	textfile	2	TRUE
31.36	rs11190164	G	A	G	A	0.1	-0.0218	NA	0.2674	FALSE	FALSE	FALSE	finn-b-C3_LUNG_NONSMALL_EXALLC	10	101351704	0.0405	NA	0.59	Non-small cell lung cancer (all cancers excluded) || id:finn-b-C3_LUNG_NONSMALL_EXALLC	Non-small cell lung cancer (all cancers excluded)	Non-small cell lung cancer (all cancers excluded) || ||	TRUE	igd	0.0178571	1.7e-09	Colorectal	TRUE	reported	J5nbYu	textfile	2	TRUE
45.1584	rs11255841	T	A	T	A	0.12	0.0327	NA	0.7021	FALSE	TRUE	TRUE	finn-b-C3_LUNG_NONSMALL_EXALLC	10	8739580	0.0395	NA	0.4074	Non-small cell lung cancer (all cancers excluded) || id:finn-b-C3_LUNG_NONSMALL_EXALLC	Non-small cell lung cancer (all cancers excluded)	Non-small cell lung cancer (all cancers excluded) || ||	TRUE	igd	0.0178571	2.2e-16	Colorectal	TRUE	reported	J5nbYu	textfile	2	FALSE
34.5744	rs11610543	G	A	G	A	0.09	-0.0174	NA	0.4318	FALSE	FALSE	FALSE	finn-b-C3_LUNG_NONSMALL_EXALLC	12	43134191	0.0362	NA	0.6311	Non-small cell lung cancer (all cancers excluded) || id:finn-b-C3_LUNG_NONSMALL_EXALLC	Non-small cell lung cancer (all cancers excluded)	Non-small cell lung cancer (all cancers excluded) || ||	TRUE	igd	0.0153061	9.6e-10	Colorectal	TRUE	reported	J5nbYu	textfile	2	TRUE
45.1584	rs12372718	G	A	G	A	0.12	-0.0282	NA	0.3418	FALSE	FALSE	FALSE	finn-b-C3_LUNG_NONSMALL_EXALLC	12	51171090	0.0377	NA	0.4545	Non-small cell lung cancer (all cancers excluded) || id:finn-b-C3_LUNG_NONSMALL_EXALLC	Non-small cell lung cancer (all cancers excluded)	Non-small cell lung cancer (all cancers excluded) || ||	TRUE	igd	0.0178571	1.5e-18	Colorectal	TRUE	reported	J5nbYu	textfile	2	TRUE
51.6482	rs12514517	A	G	A	G	0.11	-0.0044	NA	0.2173	FALSE	FALSE	FALSE	finn-b-C3_LUNG_NONSMALL_EXALLC	5	40280076	0.0434	NA	0.9193	Non-small cell lung cancer (all cancers excluded) || id:finn-b-C3_LUNG_NONSMALL_EXALLC	Non-small cell lung cancer (all cancers excluded)	Non-small cell lung cancer (all cancers excluded) || ||	TRUE	igd	0.0153061	1.6e-13	Colorectal	TRUE	reported	J5nbYu	textfile	2	TRUE
56.0048	rs16892766	C	A	C	A	0.21	0.091	NA	0.1195	FALSE	FALSE	FALSE	finn-b-C3_LUNG_NONSMALL_EXALLC	8	117630683	0.055	NA	0.0978994	Non-small cell lung cancer (all cancers excluded) || id:finn-b-C3_LUNG_NONSMALL_EXALLC	Non-small cell lung cancer (all cancers excluded)	Non-small cell lung cancer (all cancers excluded) || ||	TRUE	igd	0.0280612	4.1e-19	Colorectal	TRUE	reported	J5nbYu	textfile	2	TRUE
40.5769	rs17011141	G	A	G	A	0.13	-0.0346	NA	0.2429	FALSE	FALSE	FALSE	finn-b-C3_LUNG_NONSMALL_EXALLC	1	222112634	0.042	NA	0.4107	Non-small cell lung cancer (all cancers excluded) || id:finn-b-C3_LUNG_NONSMALL_EXALLC	Non-small cell lung cancer (all cancers excluded)	Non-small cell lung cancer (all cancers excluded) || ||	TRUE	igd	0.0204082	9.6e-15	Colorectal	TRUE	reported	J5nbYu	textfile	2	TRUE
22.9547	rs17094983	G	A	G	A	0.11	0.077	NA	0.8702	FALSE	FALSE	FALSE	finn-b-C3_LUNG_NONSMALL_EXALLC	14	59189361	0.0534	NA	0.1492	Non-small cell lung cancer (all cancers excluded) || id:finn-b-C3_LUNG_NONSMALL_EXALLC	Non-small cell lung cancer (all cancers excluded)	Non-small cell lung cancer (all cancers excluded) || ||	TRUE	igd	0.0229592	4.4e-08	Colorectal	TRUE	reported	J5nbYu	textfile	2	TRUE
61.4656	rs1741640	C	T	C	T	0.16	0.0533	NA	0.8291	FALSE	FALSE	FALSE	finn-b-C3_LUNG_NONSMALL_EXALLC	20	60932414	0.0477	NA	0.264	Non-small cell lung cancer (all cancers excluded) || id:finn-b-C3_LUNG_NONSMALL_EXALLC	Non-small cell lung cancer (all cancers excluded)	Non-small cell lung cancer (all cancers excluded) || ||	TRUE	igd	0.0204082	4.7e-20	Colorectal	TRUE	reported	J5nbYu	textfile	2	TRUE
47.0596	rs1800734	A	G	A	G	0.14	0.022	NA	0.2509	FALSE	FALSE	FALSE	finn-b-C3_LUNG_NONSMALL_EXALLC	3	37034946	0.0415	NA	0.5962	Non-small cell lung cancer (all cancers excluded) || id:finn-b-C3_LUNG_NONSMALL_EXALLC	Non-small cell lung cancer (all cancers excluded)	Non-small cell lung cancer (all cancers excluded) || ||	TRUE	igd	0.0204082	3.8e-18	Colorectal	TRUE	reported	J5nbYu	textfile	2	TRUE
42.6844	rs189583	G	C	G	C	0.1	-0.0014	NA	0.2933	FALSE	TRUE	TRUE	finn-b-C3_LUNG_NONSMALL_EXALLC	20	6376457	0.0393	NA	0.9708	Non-small cell lung cancer (all cancers excluded) || id:finn-b-C3_LUNG_NONSMALL_EXALLC	Non-small cell lung cancer (all cancers excluded)	Non-small cell lung cancer (all cancers excluded) || ||	TRUE	igd	0.0153061	1.5e-11	Colorectal	TRUE	reported	J5nbYu	textfile	2	FALSE
125.44	rs2293581	A	G	A	G	0.2	-0.0491	NA	0.2919	FALSE	FALSE	FALSE	finn-b-C3_LUNG_NONSMALL_EXALLC	15	33010736	0.0397	NA	0.2157	Non-small cell lung cancer (all cancers excluded) || id:finn-b-C3_LUNG_NONSMALL_EXALLC	Non-small cell lung cancer (all cancers excluded)	Non-small cell lung cancer (all cancers excluded) || ||	TRUE	igd	0.0178571	7.1e-35	Colorectal	TRUE	reported	J5nbYu	textfile	2	TRUE
30.1181	rs2302274	G	A	G	A	0.07	0.0214	NA	0.39	FALSE	FALSE	FALSE	finn-b-C3_LUNG_NONSMALL_EXALLC	5	149546426	0.0368	NA	0.5604	Non-small cell lung cancer (all cancers excluded) || id:finn-b-C3_LUNG_NONSMALL_EXALLC	Non-small cell lung cancer (all cancers excluded)	Non-small cell lung cancer (all cancers excluded) || ||	TRUE	igd	0.0127551	4.9e-09	Colorectal	TRUE	reported	J5nbYu	textfile	2	TRUE
42.6844	rs2735940	G	A	G	A	0.1	0.0119	NA	0.529	FALSE	FALSE	FALSE	finn-b-C3_LUNG_NONSMALL_EXALLC	5	1296486	0.0361	NA	0.7416	Non-small cell lung cancer (all cancers excluded) || id:finn-b-C3_LUNG_NONSMALL_EXALLC	Non-small cell lung cancer (all cancers excluded)	Non-small cell lung cancer (all cancers excluded) || ||	TRUE	igd	0.0153061	4.4e-15	Colorectal	TRUE	reported	J5nbYu	textfile	2	TRUE
24.01	rs28611105	G	T	G	T	0.1	0.0601	NA	0.2066	FALSE	FALSE	FALSE	finn-b-C3_LUNG_NONSMALL_EXALLC	14	51359658	0.0446	NA	0.1777	Non-small cell lung cancer (all cancers excluded) || id:finn-b-C3_LUNG_NONSMALL_EXALLC	Non-small cell lung cancer (all cancers excluded)	Non-small cell lung cancer (all cancers excluded) || ||	TRUE	igd	0.0204082	4.7e-09	Colorectal	TRUE	reported	J5nbYu	textfile	2	TRUE
41.686	rs28840750	T	G	T	G	0.28	-0.0325	NA	0.92964	FALSE	FALSE	FALSE	finn-b-C3_LUNG_NONSMALL_EXALLC	19	33519927	0.0699	NA	0.6417	Non-small cell lung cancer (all cancers excluded) || id:finn-b-C3_LUNG_NONSMALL_EXALLC	Non-small cell lung cancer (all cancers excluded)	Non-small cell lung cancer (all cancers excluded) || ||	TRUE	igd	0.0433673	3.9e-17	Colorectal	TRUE	reported	J5nbYu	textfile	2	TRUE
90.6304	rs3087967	T	C	T	C	0.17	0.0174	NA	0.2335	FALSE	FALSE	FALSE	finn-b-C3_LUNG_NONSMALL_EXALLC	11	111156836	0.0423	NA	0.6814	Non-small cell lung cancer (all cancers excluded) || id:finn-b-C3_LUNG_NONSMALL_EXALLC	Non-small cell lung cancer (all cancers excluded)	Non-small cell lung cancer (all cancers excluded) || ||	TRUE	igd	0.0178571	8.6e-30	Colorectal	TRUE	reported	J5nbYu	textfile	2	TRUE
30.1181	rs3124454	G	T	G	T	0.07	-0.0072	NA	0.5653	FALSE	FALSE	FALSE	finn-b-C3_LUNG_NONSMALL_EXALLC	1	71040166	0.0364	NA	0.8442	Non-small cell lung cancer (all cancers excluded) || id:finn-b-C3_LUNG_NONSMALL_EXALLC	Non-small cell lung cancer (all cancers excluded)	Non-small cell lung cancer (all cancers excluded) || ||	TRUE	igd	0.0127551	1.4e-08	Colorectal	TRUE	reported	J5nbYu	textfile	2	TRUE
41.1464	rs3217810	T	C	T	C	0.18	-0.0481	NA	0.1536	FALSE	FALSE	FALSE	finn-b-C3_LUNG_NONSMALL_EXALLC	12	4388271	0.0503	NA	0.339	Non-small cell lung cancer (all cancers excluded) || id:finn-b-C3_LUNG_NONSMALL_EXALLC	Non-small cell lung cancer (all cancers excluded)	Non-small cell lung cancer (all cancers excluded) || ||	TRUE	igd	0.0280612	5.2e-18	Colorectal	TRUE	reported	J5nbYu	textfile	2	TRUE
31.36	rs35107139	C	A	C	A	0.1	0.0115	NA	0.3927	FALSE	FALSE	FALSE	finn-b-C3_LUNG_NONSMALL_EXALLC	14	54419106	0.0371	NA	0.757	Non-small cell lung cancer (all cancers excluded) || id:finn-b-C3_LUNG_NONSMALL_EXALLC	Non-small cell lung cancer (all cancers excluded)	Non-small cell lung cancer (all cancers excluded) || ||	TRUE	igd	0.0178571	1.8e-14	Colorectal	TRUE	reported	J5nbYu	textfile	2	TRUE
24.891	rs353548	G	A	G	A	0.14	0.0527	NA	0.9641	FALSE	FALSE	FALSE	finn-b-C3_LUNG_NONSMALL_EXALLC	3	52269491	0.0946	NA	0.5777	Non-small cell lung cancer (all cancers excluded) || id:finn-b-C3_LUNG_NONSMALL_EXALLC	Non-small cell lung cancer (all cancers excluded)	Non-small cell lung cancer (all cancers excluded) || ||	TRUE	igd	0.0280612	1.3e-08	Colorectal	TRUE	reported	J5nbYu	textfile	2	TRUE
54.0225	rs35470271	G	A	G	A	0.15	0.0065	NA	0.2084	FALSE	FALSE	FALSE	finn-b-C3_LUNG_NONSMALL_EXALLC	3	40915239	0.0442	NA	0.8837	Non-small cell lung cancer (all cancers excluded) || id:finn-b-C3_LUNG_NONSMALL_EXALLC	Non-small cell lung cancer (all cancers excluded)	Non-small cell lung cancer (all cancers excluded) || ||	TRUE	igd	0.0204082	4.1e-15	Colorectal	TRUE	reported	J5nbYu	textfile	2	TRUE
34.5744	rs4813802	G	T	G	T	0.09	-0.035	NA	0.3358	FALSE	FALSE	FALSE	finn-b-C3_LUNG_NONSMALL_EXALLC	20	6699595	0.038	NA	0.3573	Non-small cell lung cancer (all cancers excluded) || id:finn-b-C3_LUNG_NONSMALL_EXALLC	Non-small cell lung cancer (all cancers excluded)	Non-small cell lung cancer (all cancers excluded) || ||	TRUE	igd	0.0153061	3.1e-09	Colorectal	TRUE	reported	J5nbYu	textfile	2	TRUE
34.5744	rs4968127	G	A	G	A	0.09	-0.0261	NA	0.3992	FALSE	FALSE	FALSE	finn-b-C3_LUNG_NONSMALL_EXALLC	17	809643	0.0367	NA	0.4761	Non-small cell lung cancer (all cancers excluded) || id:finn-b-C3_LUNG_NONSMALL_EXALLC	Non-small cell lung cancer (all cancers excluded)	Non-small cell lung cancer (all cancers excluded) || ||	TRUE	igd	0.0153061	4.1e-09	Colorectal	TRUE	reported	J5nbYu	textfile	2	TRUE
42.6844	rs4976270	C	T	C	T	0.1	-0.0148	NA	0.642	FALSE	FALSE	FALSE	finn-b-C3_LUNG_NONSMALL_EXALLC	5	134467220	0.0376	NA	0.695	Non-small cell lung cancer (all cancers excluded) || id:finn-b-C3_LUNG_NONSMALL_EXALLC	Non-small cell lung cancer (all cancers excluded)	Non-small cell lung cancer (all cancers excluded) || ||	TRUE	igd	0.0153061	1.8e-13	Colorectal	TRUE	reported	J5nbYu	textfile	2	TRUE
34.5744	rs56324967	C	T	C	T	0.09	0.0061	NA	0.6662	FALSE	FALSE	FALSE	finn-b-C3_LUNG_NONSMALL_EXALLC	15	67402824	0.038	NA	0.8722	Non-small cell lung cancer (all cancers excluded) || id:finn-b-C3_LUNG_NONSMALL_EXALLC	Non-small cell lung cancer (all cancers excluded)	Non-small cell lung cancer (all cancers excluded) || ||	TRUE	igd	0.0153061	3.1e-09	Colorectal	TRUE	reported	J5nbYu	textfile	2	TRUE
30.1181	rs6014965	A	G	A	G	0.07	-0.0287	NA	0.5337	FALSE	FALSE	FALSE	finn-b-C3_LUNG_NONSMALL_EXALLC	20	55831203	0.0361	NA	0.4257	Non-small cell lung cancer (all cancers excluded) || id:finn-b-C3_LUNG_NONSMALL_EXALLC	Non-small cell lung cancer (all cancers excluded)	Non-small cell lung cancer (all cancers excluded) || ||	TRUE	igd	0.0127551	4.5e-09	Colorectal	TRUE	reported	J5nbYu	textfile	2	TRUE
42.6844	rs6066825	A	G	A	G	0.1	0.0309	NA	0.7322	FALSE	FALSE	FALSE	finn-b-C3_LUNG_NONSMALL_EXALLC	20	47340117	0.0403	NA	0.4432	Non-small cell lung cancer (all cancers excluded) || id:finn-b-C3_LUNG_NONSMALL_EXALLC	Non-small cell lung cancer (all cancers excluded)	Non-small cell lung cancer (all cancers excluded) || ||	TRUE	igd	0.0153061	2.3e-10	Colorectal	TRUE	reported	J5nbYu	textfile	2	TRUE
24.01	rs61389091	C	T	C	T	0.25	0.1623	NA	0.95808	FALSE	FALSE	FALSE	finn-b-C3_LUNG_NONSMALL_EXALLC	11	74427921	0.0899	NA	0.0709905	Non-small cell lung cancer (all cancers excluded) || id:finn-b-C3_LUNG_NONSMALL_EXALLC	Non-small cell lung cancer (all cancers excluded)	Non-small cell lung cancer (all cancers excluded) || ||	TRUE	igd	0.0510204	2e-11	Colorectal	TRUE	reported	J5nbYu	textfile	2	TRUE
27.318	rs61975764	G	A	G	A	0.08	-0.0386	NA	0.5017	FALSE	FALSE	FALSE	finn-b-C3_LUNG_NONSMALL_EXALLC	14	93014929	0.0359	NA	0.2823	Non-small cell lung cancer (all cancers excluded) || id:finn-b-C3_LUNG_NONSMALL_EXALLC	Non-small cell lung cancer (all cancers excluded)	Non-small cell lung cancer (all cancers excluded) || ||	TRUE	igd	0.0153061	2.8e-08	Colorectal	TRUE	reported	J5nbYu	textfile	2	TRUE
18.155	rs62131228	G	A	G	A	0.25	0.0158	NA	0.95012	FALSE	FALSE	FALSE	finn-b-C3_LUNG_NONSMALL_EXALLC	19	1157642	0.0833	NA	0.85	Non-small cell lung cancer (all cancers excluded) || id:finn-b-C3_LUNG_NONSMALL_EXALLC	Non-small cell lung cancer (all cancers excluded)	Non-small cell lung cancer (all cancers excluded) || ||	TRUE	igd	0.0586735	2.4e-08	Colorectal	TRUE	reported	J5nbYu	textfile	2	TRUE
42.6844	rs6678517	A	G	A	G	0.1	-0.0177	NA	0.5354	FALSE	FALSE	FALSE	finn-b-C3_LUNG_NONSMALL_EXALLC	1	183002639	0.0359	NA	0.6216	Non-small cell lung cancer (all cancers excluded) || id:finn-b-C3_LUNG_NONSMALL_EXALLC	Non-small cell lung cancer (all cancers excluded)	Non-small cell lung cancer (all cancers excluded) || ||	TRUE	igd	0.0153061	2.5e-14	Colorectal	TRUE	reported	J5nbYu	textfile	2	TRUE
109.272	rs6983267	G	T	G	T	0.16	0.0243	NA	0.5236	FALSE	FALSE	FALSE	finn-b-C3_LUNG_NONSMALL_EXALLC	8	128413305	0.036	NA	0.5004	Non-small cell lung cancer (all cancers excluded) || id:finn-b-C3_LUNG_NONSMALL_EXALLC	Non-small cell lung cancer (all cancers excluded)	Non-small cell lung cancer (all cancers excluded) || ||	TRUE	igd	0.0153061	3.5e-30	Colorectal	TRUE	reported	J5nbYu	textfile	2	TRUE
51.6482	rs704017	G	A	G	A	0.11	-0.0296	NA	0.6706	FALSE	FALSE	FALSE	finn-b-C3_LUNG_NONSMALL_EXALLC	10	80819132	0.0382	NA	0.4383	Non-small cell lung cancer (all cancers excluded) || id:finn-b-C3_LUNG_NONSMALL_EXALLC	Non-small cell lung cancer (all cancers excluded)	Non-small cell lung cancer (all cancers excluded) || ||	TRUE	igd	0.0153061	2.4e-15	Colorectal	TRUE	reported	J5nbYu	textfile	2	TRUE
27.318	rs7071258	A	G	A	G	0.08	0.0044	NA	0.1843	FALSE	FALSE	FALSE	finn-b-C3_LUNG_NONSMALL_EXALLC	10	91574624	0.0467	NA	0.9245	Non-small cell lung cancer (all cancers excluded) || id:finn-b-C3_LUNG_NONSMALL_EXALLC	Non-small cell lung cancer (all cancers excluded)	Non-small cell lung cancer (all cancers excluded) || ||	TRUE	igd	0.0153061	8.4e-09	Colorectal	TRUE	reported	J5nbYu	textfile	2	TRUE
51.6482	rs7121958	G	T	G	T	0.11	0.0254	NA	0.4879	FALSE	FALSE	FALSE	finn-b-C3_LUNG_NONSMALL_EXALLC	11	74280012	0.036	NA	0.4813	Non-small cell lung cancer (all cancers excluded) || id:finn-b-C3_LUNG_NONSMALL_EXALLC	Non-small cell lung cancer (all cancers excluded)	Non-small cell lung cancer (all cancers excluded) || ||	TRUE	igd	0.0153061	3.1e-16	Colorectal	TRUE	reported	J5nbYu	textfile	2	TRUE
24.01	rs73161913	G	A	G	A	0.15	0.1341	NA	0.97215	FALSE	FALSE	FALSE	finn-b-C3_LUNG_NONSMALL_EXALLC	7	130607779	0.1092	NA	0.2194	Non-small cell lung cancer (all cancers excluded) || id:finn-b-C3_LUNG_NONSMALL_EXALLC	Non-small cell lung cancer (all cancers excluded)	Non-small cell lung cancer (all cancers excluded) || ||	TRUE	igd	0.0306122	1.3e-09	Colorectal	TRUE	reported	J5nbYu	textfile	2	TRUE
31.36	rs7333607	G	A	G	A	0.1	-0.0385	NA	0.2543	FALSE	FALSE	FALSE	finn-b-C3_LUNG_NONSMALL_EXALLC	13	37462010	0.0411	NA	0.3497	Non-small cell lung cancer (all cancers excluded) || id:finn-b-C3_LUNG_NONSMALL_EXALLC	Non-small cell lung cancer (all cancers excluded)	Non-small cell lung cancer (all cancers excluded) || ||	TRUE	igd	0.0178571	3.2e-09	Colorectal	TRUE	reported	J5nbYu	textfile	2	TRUE
30.1181	rs736037	A	G	A	G	0.07	0.0373	NA	0.2656	FALSE	FALSE	FALSE	finn-b-C3_LUNG_NONSMALL_EXALLC	22	45724999	0.0407	NA	0.3593	Non-small cell lung cancer (all cancers excluded) || id:finn-b-C3_LUNG_NONSMALL_EXALLC	Non-small cell lung cancer (all cancers excluded)	Non-small cell lung cancer (all cancers excluded) || ||	TRUE	igd	0.0127551	2.8e-08	Colorectal	TRUE	reported	J5nbYu	textfile	2	TRUE
37.9456	rs75954926	G	A	G	A	0.11	-0.0277	NA	0.6099	FALSE	FALSE	FALSE	finn-b-C3_LUNG_NONSMALL_EXALLC	17	81061048	0.0376	NA	0.4608	Non-small cell lung cancer (all cancers excluded) || id:finn-b-C3_LUNG_NONSMALL_EXALLC	Non-small cell lung cancer (all cancers excluded)	Non-small cell lung cancer (all cancers excluded) || ||	TRUE	igd	0.0178571	4.1e-12	Colorectal	TRUE	reported	J5nbYu	textfile	2	TRUE
30.8395	rs80158569	A	G	A	G	0.17	-0.0606	NA	0.09448	FALSE	FALSE	FALSE	finn-b-C3_LUNG_NONSMALL_EXALLC	14	99782937	0.0618	NA	0.3271	Non-small cell lung cancer (all cancers excluded) || id:finn-b-C3_LUNG_NONSMALL_EXALLC	Non-small cell lung cancer (all cancers excluded)	Non-small cell lung cancer (all cancers excluded) || ||	TRUE	igd	0.0306122	8.6e-11	Colorectal	TRUE	reported	J5nbYu	textfile	2	TRUE
54.0225	rs9271695	G	A	G	A	0.15	0.0199	NA	0.7574	FALSE	FALSE	FALSE	finn-b-C3_LUNG_NONSMALL_EXALLC	6	32593080	0.0426	NA	0.6411	Non-small cell lung cancer (all cancers excluded) || id:finn-b-C3_LUNG_NONSMALL_EXALLC	Non-small cell lung cancer (all cancers excluded)	Non-small cell lung cancer (all cancers excluded) || ||	TRUE	igd	0.0204082	1.1e-14	Colorectal	TRUE	reported	J5nbYu	textfile	2	TRUE
31.36	rs9470361	A	G	A	G	0.1	-0.0121	NA	0.192	FALSE	FALSE	FALSE	finn-b-C3_LUNG_NONSMALL_EXALLC	6	36623379	0.0455	NA	0.7901	Non-small cell lung cancer (all cancers excluded) || id:finn-b-C3_LUNG_NONSMALL_EXALLC	Non-small cell lung cancer (all cancers excluded)	Non-small cell lung cancer (all cancers excluded) || ||	TRUE	igd	0.0178571	2.1e-09	Colorectal	TRUE	reported	J5nbYu	textfile	2	TRUE
31.36	rs983318	A	G	A	G	0.1	0.009	NA	0.2755	FALSE	FALSE	FALSE	finn-b-C3_LUNG_NONSMALL_EXALLC	17	70413253	0.0405	NA	0.8248	Non-small cell lung cancer (all cancers excluded) || id:finn-b-C3_LUNG_NONSMALL_EXALLC	Non-small cell lung cancer (all cancers excluded)	Non-small cell lung cancer (all cancers excluded) || ||	TRUE	igd	0.0178571	2.9e-09	Colorectal	TRUE	reported	J5nbYu	textfile	2	TRUE
37.9456	rs983402	T	C	T	C	0.11	-0.0163	NA	0.4056	FALSE	FALSE	FALSE	finn-b-C3_LUNG_NONSMALL_EXALLC	2	199781586	0.0366	NA	0.6569	Non-small cell lung cancer (all cancers excluded) || id:finn-b-C3_LUNG_NONSMALL_EXALLC	Non-small cell lung cancer (all cancers excluded)	Non-small cell lung cancer (all cancers excluded) || ||	TRUE	igd	0.0178571	6e-14	Colorectal	TRUE	reported	J5nbYu	textfile	2	TRUE
34.5744	rs9930005	C	A	C	A	0.09	0.0259	NA	0.5255	FALSE	FALSE	FALSE	finn-b-C3_LUNG_NONSMALL_EXALLC	16	80043258	0.036	NA	0.4726	Non-small cell lung cancer (all cancers excluded) || id:finn-b-C3_LUNG_NONSMALL_EXALLC	Non-small cell lung cancer (all cancers excluded)	Non-small cell lung cancer (all cancers excluded) || ||	TRUE	igd	0.0153061	6.7e-09	Colorectal	TRUE	reported	J5nbYu	textfile	2	TRUE

[truncated: 8 more sheets: CRC_LUAD, CRC_LUSC, colon caner_LC, colon cancer_LUAD, colon cancer_LUSC, rectal cancer_LC, rectal cancer_LUAD, rectal cancer_LUSC]
